# Supplementary material for: Enantioseparation of 3-Hydroxycarboxylic Acids via Diastereomeric Salt Formation by 2-Amino-1,2-diphenylethanol (ADPE) and Cinchonidine
Source: Molecules. 2022 Dec 23;28(1):114. doi: 10.3390/molecules28010114 (PMC9822485; doi:10.3390/molecules28010114)
Supplement: Supplementary file 1 [file molecules-28-00114-s001.zip]

Archive with 1 entries (1 files):
- molecules-2109975-supplementary.pdf
